# Supplementary material for: Natural Variation and the Role of Zn2Cys6 Transcription Factors SdrA, WarA and WarB in Sorbic Acid Resistance of Aspergillus niger
Source: Microorganisms. 2022 Jan 20;10(2):221. doi: 10.3390/microorganisms10020221 (PMC8877037; doi:10.3390/microorganisms10020221)
Supplement: Supplementary file 1 [file microorganisms-10-00221-s001.zip]

Archive with 1 entries (1 files):
- microorganisms-1551021-supplementary.pdf
